# Supplementary material for: Liquid–liquid phase separation-related patterns in glioblastoma: Immune landscape, prognostic features, and therapeutic resistance
Source: Genes Dis. 2025 Feb 18;13(1):101562. doi: 10.1016/j.gendis.2025.101562 (PMC12494542; doi:10.1016/j.gendis.2025.101562)
Supplement: Multimedia component 2 [file mmc2.csv]

	x
1	ABLIM2
2	ACTG2
3	ANXA1
4	ANXA2
5	ARPC1B
6	ATP6V1B2
7	CACNB3
8	CKAP4
9	CPNE6
10	DLGAP1
11	DMTN
12	DNAJA4
13	FKBP1B
14	FLNC
15	FSD1
16	GABRA4
17	GRIA4
18	HK1
19	HSPB1
20	ID1
21	IGFBP4
22	IQSEC1
23	KCNAB2
24	KHDRBS2
25	L1CAM
26	LGALS3
27	LIF
28	LMNA
29	LRRC73
30	LY6H
31	LYNX1
32	MAP1LC3A
33	MAP2K1
34	MAPRE3
35	MSN
36	MTHFD2
37	NCDN
38	NDEL1
39	NPTN
40	NPTX1
41	NRXN3
42	OLFM1
43	P4HB
44	PAK1
45	PDLIM1
46	PDLIM4
47	PHYHIP
48	PLD3
49	PLEKHA6
50	PLK2
51	PRKAR2B
52	PRMT8
53	RGS7
54	RIMBP2
55	S100A4
56	S100A8
57	SERPINH1
58	SGSM1
59	SLC25A22
60	SORBS2
61	STX1A
62	SYN1
63	SYT5
64	TAGLN2
65	TOLLIP
66	TUBA4A
67	TUBG2
68	VILL
69	VSNL1
70	ZCCHC12
