# Supplementary material for: Liquid–liquid phase separation-related patterns in glioblastoma: Immune landscape, prognostic features, and therapeutic resistance
Source: Genes Dis. 2025 Feb 18;13(1):101562. doi: 10.1016/j.gendis.2025.101562 (PMC12494542; doi:10.1016/j.gendis.2025.101562)
Supplement: Multimedia component 3 [file mmc3.csv]

	x
1	ABLIM2
2	ACTG2
3	ARPC1B
4	CPNE6
5	DNAJA4
6	FKBP1B
7	FLNC
8	GABRA4
9	HSPB1
10	KCNAB2
11	LY6H
12	MAP1LC3A
13	MTHFD2
14	NDEL1
15	NRXN3
16	OLFM1
17	P4HB
18	PAK1
19	PLD3
20	PLK2
21	PRKAR2B
22	SGSM1
23	STX1A
24	SYN1
25	TUBA4A
26	VSNL1
