# Supplementary material for: Liquid–liquid phase separation-related patterns in glioblastoma: Immune landscape, prognostic features, and therapeutic resistance
Source: Genes Dis. 2025 Feb 18;13(1):101562. doi: 10.1016/j.gendis.2025.101562 (PMC12494542; doi:10.1016/j.gendis.2025.101562)
Supplement: Multimedia component 4 [file mmc4.csv]

	exp(coef)	exp(-coef)	lower .95	upper .95	coef	exp(coef)	se(coef)	z	Pr(>|z|)
FKBP1B	1.7112223825923	0.584377583049794	1.20043206631376	2.43935673234465	0.537207958756794	1.7112223825923	0.180884145985421	2.96990073856496	0.0029789598792095
FLNC	1.12157988367603	0.89159944338735	0.963844404887931	1.30512915683005	0.11473830175578	1.12157988367603	0.0773298418073521	1.48375192647648	0.137874744944374
HSPB1	1.56293342580905	0.639822518020787	1.16479430433288	2.097160747116	0.44656445668002	1.56293342580905	0.150012934102355	2.97683969287158	0.00291236248013541
MTHFD2	0.607394374709494	1.6463767885211	0.434780243397656	0.848538846994736	-0.49857698767532	0.607394374709494	0.17058353015524	-2.92277330186324	0.00346929004725003
NRXN3	2.02023201202749	0.494992651362062	1.05854306077959	3.85561771990157	0.703212362256854	2.02023201202749	0.32976058521751	2.13249367504917	0.0329662838994935
OLFM1	1.37743267964848	0.725988293130378	1.11065821778056	1.708285012067	0.320221389452121	1.37743267964848	0.109832916616269	2.91553205830727	0.00355082625006479
PLK2	1.22833290960849	0.814111542707696	0.95463946538858	1.58049377962088	0.205657892013963	1.22833290960849	0.12861431482255	1.5990280109777	0.109814378789562
SGSM1	2.15801119694843	0.463389625324496	1.07034817085471	4.35093220408461	0.769187055399142	2.15801119694843	0.357763240581509	2.1499890658104	0.0315560796876538
SYN1	0.587898620136499	1.70097354500988	0.426543866776091	0.810291307599157	-0.531200760682484	0.587898620136499	0.163696530270081	-3.2450337206663	0.00117436716236029
