# Supplementary material for: Liquid–liquid phase separation-related patterns in glioblastoma: Immune landscape, prognostic features, and therapeutic resistance
Source: Genes Dis. 2025 Feb 18;13(1):101562. doi: 10.1016/j.gendis.2025.101562 (PMC12494542; doi:10.1016/j.gendis.2025.101562)
Supplement: Multimedia component 5 [file mmc5.xlsx]

## Sheet: correlation value
	FKBP1B	FLNC	HSPB1	MTHFD2	NRXN3	OLFM1	PLK2	SGSM1	SYN1
ACVRL1	-0.0698203	-0.042914	-0.0883441	-0.101585	0.1268	0.0588267	0.455243	-0.00690652	0.0871669
AGGF1	-0.194957	0.0535554	0.0683368	-0.214715	-0.043186	-0.0128455	-0.205272	-0.0839567	-0.0785443
AMOT	-0.250106	0.278026	-0.100722	-0.0921923	0.282064	0.0272473	-0.250962	0.205746	0.181
ANG	0.10068	0.0359836	0.498375	-0.087837	-0.227722	-0.139349	-0.0727847	-0.275463	-0.248395
ANGPTL3	-0.011256	0.0154859	-0.0822715	-0.0103744	0.0340297	0.105524	0.0375297	0.16235	0.0326909
ANGPTL4	0.0872467	0.232746	0.252741	0.0358709	0.062305	0.0676155	0.00827	-0.0580908	-0.0301215
ATP5IF1	0.334562	-0.325118	-0.052841	0.122237	-0.123739	0.0552223	0.0736427	0.00242994	0.0796788
BTG1	0.0817567	0.00712467	0.120599	0.375897	-0.0754153	-0.0943098	0.141613	-0.112562	-0.117346
C1GALT1	-0.0677045	0.0937284	0.114297	-0.0834337	-0.183666	-0.123758	-0.23788	-0.176797	-0.122321
CANX	0.040434	0.0413338	0.138334	-0.165695	-0.165461	-0.0885278	-0.161064	-0.21017	-0.259761
CDH13	0.0715429	0.0637429	-0.454234	0.172914	0.438172	0.44581	0.155056	0.538888	0.410692
CHRNA7	-0.235106	0.00107514	0.0858881	0.0091916	0.0151175	-0.144788	0.230991	-0.105532	-0.106563
COL4A2	-0.13994	0.186776	-0.0158561	-0.174644	0.0754392	0.0294318	0.243552	-0.162218	-0.119492
COL4A3	-0.149846	0.0693707	-0.198532	0.00549733	0.190775	0.223289	-0.107811	0.331374	0.173403
CXCL8	0.248627	0.101443	0.152597	0.0226187	0.0478749	0.0160331	0.0994734	-0.0725424	0.0164444
EGF	-0.194676	0.0104099	0.446955	-0.198567	-0.151276	-0.185086	-0.280597	-0.218103	-0.188942
EMCN	-0.0113661	-0.164477	-0.227117	0.112622	0.0560079	-0.0343339	0.233999	0.00867701	0.0546377
EPGN	-0.0682271	0.0626707	-0.182219	0.127203	0.156548	0.0427505	0.104617	0.135051	0.12594
ERAP1	-0.234617	0.0721888	0.265827	-0.101285	-0.0109423	-0.109407	-0.0433738	-0.0746196	-0.116317
FOXO4	-0.135932	0.0249437	-0.323547	-0.0202976	0.252562	0.220309	-0.103372	0.447834	0.328059
HTATIP2	0.314655	0.0852685	0.317023	0.0992776	-0.0255993	-0.0133142	0.0556886	-0.13708	-0.0359214
IL18	0.129759	-0.0039029	0.292166	0.160715	-0.121584	-0.149636	0.101373	-0.0880889	0.0100792
MYH9	-0.376997	0.352764	0.193137	-0.102675	0.262119	-0.0389458	0.260414	0.0136699	-0.0249795
NCL	-0.319319	0.2343	-0.113809	-0.0736904	0.0902827	0.0212366	-0.035632	0.00881302	-0.0634384
NF1	-0.242145	0.0634941	-0.388053	-0.0849819	0.13011	0.234795	-0.144437	0.203417	0.112103
NOTCH4	-0.0605397	-0.120001	-0.236102	-0.245256	0.124113	0.242726	0.147622	0.0505785	0.183511
NPPB	0.149788	0.0378359	0.0436307	0.0618874	-0.0201557	0.161535	0.0676006	-0.0637844	-0.00369309
NPR1	-0.140255	-0.0682633	-0.0156487	-0.0335405	0.082209	0.133453	0.284992	-0.0116417	0.0137625
PF4	0.0895553	-0.0277574	0.128251	0.10054	-0.0482577	0.00856294	0.0679053	-0.0721864	-0.0156357
PLG	0.0488033	-0.0384576	-0.378764	0.102278	0.222959	0.180462	0.040143	0.37962	0.22077
PML	-0.313991	0.186218	0.385683	-0.0985144	-0.0336871	-0.205076	0.0309483	-0.0535358	-0.101419
PROK2	0.0659344	0.0171847	0.0884866	0.086692	0.0464137	-0.026646	0.125149	-0.0222409	0.0233174
RHOB	0.0649008	-0.070014	-0.0147075	0.260098	0.0929829	0.22687	-0.103061	0.0816448	0.162691
RNH1	0.00546893	0.165423	0.503704	-0.248009	-0.0225794	0.077907	-0.00356291	-0.0856411	0.0261496
ROBO4	-0.149898	-0.0897241	-0.178378	-0.147256	0.185586	0.156524	0.202504	0.0386494	0.167328
RUNX1	-0.113315	0.171034	0.22747	-0.119714	0.00120437	-0.142589	0.246284	-0.136133	-0.146627
SCG2	0.0829486	0.0616451	0.254269	-0.0983637	0.249209	0.0884344	0.260484	0.00469691	0.0924707
SERPINF1	-0.0648173	0.204776	0.124536	0.241379	0.0547137	-0.224148	0.153195	-0.0781969	-0.0892082
SHH	0.0462106	-0.0326636	0.0479357	-0.251028	0.0035737	0.0647921	-0.199779	0.0268458	0.0286309
SPHK1	0.131597	0.286176	0.18876	0.167742	0.0505196	0.00502003	0.24116	-0.0100497	-0.00425755
SPINK5	0.0101605	0.0725304	-0.141433	0.0545648	-0.0522244	0.0448776	0.00132081	0.124776	-0.0150093
STAB1	-0.127645	0.109083	0.255523	0.0249063	-0.0719562	-0.131335	0.226454	-0.119026	-0.158414
TGFB2	-0.235999	0.307892	0.194247	-0.205946	0.0372222	-0.0921218	-0.18656	-0.152492	-0.0921202
THY1	0.19549	0.0977312	-0.0420391	0.183557	0.240387	0.250495	0.409564	0.118947	0.222476
TNFSF12	0.234434	-0.0413999	0.451291	-0.104209	-0.253699	-0.133038	0.114592	-0.113523	-0.00610462
TNNI3	-0.0357709	0.229125	-0.0473732	-0.17219	0.0819074	0.17481	-0.026651	0.183245	0.182285
VEGFA	0.0499414	0.1842	0.0198978	-0.249833	0.00263469	0.203075	-0.0116943	-0.00471097	-0.0322794
