# Supplementary material for: Liquid–liquid phase separation-related patterns in glioblastoma: Immune landscape, prognostic features, and therapeutic resistance
Source: Genes Dis. 2025 Feb 18;13(1):101562. doi: 10.1016/j.gendis.2025.101562 (PMC12494542; doi:10.1016/j.gendis.2025.101562)
Supplement: Multimedia component 6 [file mmc6.xls]

## Sheet: Sheet1
AverageShortestPathLength	BetweennessCentrality	ClosenessCentrality	ClusteringCoefficient	Degree	Eccentricity	IsSingleNode	name	NeighborhoodConnectivity	NumberOfDirectedEdges	NumberOfUndirectedEdges	PartnerOfMultiEdgedNodePairs	Radiality	selected	SelfLoops	shared name	Stress	TopologicalCoefficient	type
3.78161	0	0.264438	0	1	6	FALSE	hsa-miR-98	53	0	1	0	0.952854	FALSE	0	hsa-miR-98	0	0	mRNA
3.51341	0	0.284624	0	1	4	FALSE	hsa-miR-937	59	0	1	0	0.9574	FALSE	0	hsa-miR-937	0	0	mRNA
3.22222	0.0118789	0.310345	0	2	4	FALSE	hsa-miR-935	50.5	0	2	0	0.962335	FALSE	0	hsa-miR-935	8710	0.521053	mRNA
3.82759	0	0.261261	0	1	6	FALSE	hsa-miR-921	37	0	1	0	0.952075	FALSE	0	hsa-miR-921	0	0	mRNA
4.01149	0	0.249284	0	1	6	FALSE	hsa-miR-920	33	0	1	0	0.948958	FALSE	0	hsa-miR-920	0	0	mRNA
3.32184	0.0237969	0.301038	0	3	4	FALSE	hsa-miR-9	29	0	3	0	0.960647	FALSE	0	hsa-miR-9	24908	0.345679	mRNA
3.15326	0.0102151	0.317132	0	2	4	FALSE	hsa-miR-892b	56	0	2	0	0.963504	FALSE	0	hsa-miR-892b	11554	0.528846	mRNA
2.80077	0.0478521	0.357045	0	3	4	FALSE	hsa-miR-891b	54.6667	0	3	0	0.969479	FALSE	0	hsa-miR-891b	33468	0.360179	mRNA
4.01149	0	0.249284	0	1	6	FALSE	hsa-miR-887	33	0	1	0	0.948958	FALSE	0	hsa-miR-887	0	0	mRNA
3.70498	0	0.269907	0	1	6	FALSE	hsa-miR-875-5p	52	0	1	0	0.954153	FALSE	0	hsa-miR-875-5p	0	0	mRNA
3.70498	0	0.269907	0	1	6	FALSE	hsa-miR-769-3p	52	0	1	0	0.954153	FALSE	0	hsa-miR-769-3p	0	0	mRNA
3.51341	0	0.284624	0	1	4	FALSE	hsa-miR-768-5p	59	0	1	0	0.9574	FALSE	0	hsa-miR-768-5p	0	0	mRNA
3.82759	0	0.261261	0	1	6	FALSE	hsa-miR-768-3p	37	0	1	0	0.952075	FALSE	0	hsa-miR-768-3p	0	0	mRNA
3.78161	0	0.264438	0	1	6	FALSE	hsa-miR-7	42	0	1	0	0.952854	FALSE	0	hsa-miR-7	0	0	mRNA
4.01149	0	0.249284	0	1	6	FALSE	hsa-miR-675	33	0	1	0	0.948958	FALSE	0	hsa-miR-675	0	0	mRNA
3.70498	0	0.269907	0	1	6	FALSE	hsa-miR-671-3p	52	0	1	0	0.954153	FALSE	0	hsa-miR-671-3p	0	0	mRNA
3.78161	0	0.264438	0	1	6	FALSE	hsa-miR-654-5p	53	0	1	0	0.952854	FALSE	0	hsa-miR-654-5p	0	0	mRNA
3.78161	0	0.264438	0	1	6	FALSE	hsa-miR-654-3p	53	0	1	0	0.952854	FALSE	0	hsa-miR-654-3p	0	0	mRNA
2.93103	0.0466868	0.341176	0	3	4	FALSE	hsa-miR-646	47.3333	0	3	0	0.967271	FALSE	0	hsa-miR-646	36544	0.35101	mRNA
3.70498	0	0.269907	0	1	6	FALSE	hsa-miR-641	52	0	1	0	0.954153	FALSE	0	hsa-miR-641	0	0	mRNA
3.51341	0	0.284624	0	1	4	FALSE	hsa-miR-639	59	0	1	0	0.9574	FALSE	0	hsa-miR-639	0	0	mRNA
4.57088	0	0.218776	0	1	6	FALSE	hsa-miR-636	24	0	1	0	0.939477	FALSE	0	hsa-miR-636	0	0	mRNA
3.78161	0	0.264438	0	1	6	FALSE	hsa-miR-635	53	0	1	0	0.952854	FALSE	0	hsa-miR-635	0	0	mRNA
3.51341	0	0.284624	0	1	4	FALSE	hsa-miR-633	59	0	1	0	0.9574	FALSE	0	hsa-miR-633	0	0	mRNA
3.78161	0	0.264438	0	1	6	FALSE	hsa-miR-630	53	0	1	0	0.952854	FALSE	0	hsa-miR-630	0	0	mRNA
4.57088	0	0.218776	0	1	6	FALSE	hsa-miR-628-5p	24	0	1	0	0.939477	FALSE	0	hsa-miR-628-5p	0	0	mRNA
3.51341	0	0.284624	0	1	4	FALSE	hsa-miR-616	59	0	1	0	0.9574	FALSE	0	hsa-miR-616	0	0	mRNA
3.51341	0	0.284624	0	1	4	FALSE	hsa-miR-612	59	0	1	0	0.9574	FALSE	0	hsa-miR-612	0	0	mRNA
4.01149	0	0.249284	0	1	6	FALSE	hsa-miR-611	33	0	1	0	0.948958	FALSE	0	hsa-miR-611	0	0	mRNA
4.01149	0	0.249284	0	1	6	FALSE	hsa-miR-604	33	0	1	0	0.948958	FALSE	0	hsa-miR-604	0	0	mRNA
3.51341	0	0.284624	0	1	4	FALSE	hsa-miR-584	59	0	1	0	0.9574	FALSE	0	hsa-miR-584	0	0	mRNA
3.78161	0	0.264438	0	1	6	FALSE	hsa-miR-583	42	0	1	0	0.952854	FALSE	0	hsa-miR-583	0	0	mRNA
3.78161	0	0.264438	0	1	6	FALSE	hsa-miR-582-5p	42	0	1	0	0.952854	FALSE	0	hsa-miR-582-5p	0	0	mRNA
3.78161	0	0.264438	0	1	6	FALSE	hsa-miR-581	53	0	1	0	0.952854	FALSE	0	hsa-miR-581	0	0	mRNA
3.15326	0.0102151	0.317132	0	2	4	FALSE	hsa-miR-573	56	0	2	0	0.963504	FALSE	0	hsa-miR-573	11554	0.528846	mRNA
3.51341	0	0.284624	0	1	4	FALSE	hsa-miR-567	59	0	1	0	0.9574	FALSE	0	hsa-miR-567	0	0	mRNA
3.78161	0	0.264438	0	1	6	FALSE	hsa-miR-561	42	0	1	0	0.952854	FALSE	0	hsa-miR-561	0	0	mRNA
3.51341	0	0.284624	0	1	4	FALSE	hsa-miR-548d-3p	59	0	1	0	0.9574	FALSE	0	hsa-miR-548d-3p	0	0	mRNA
4.57088	0	0.218776	0	1	6	FALSE	hsa-miR-548c-5p	24	0	1	0	0.939477	FALSE	0	hsa-miR-548c-5p	0	0	mRNA
4.57088	0	0.218776	0	1	6	FALSE	hsa-miR-548a-5p	24	0	1	0	0.939477	FALSE	0	hsa-miR-548a-5p	0	0	mRNA
3.78161	0	0.264438	0	1	6	FALSE	hsa-miR-548a-3p	42	0	1	0	0.952854	FALSE	0	hsa-miR-548a-3p	0	0	mRNA
3.54406	0.00254253	0.282162	0	2	4	FALSE	hsa-miR-545	28	0	2	0	0.95688	FALSE	0	hsa-miR-545	2398	0.509434	mRNA
3.70498	0	0.269907	0	1	6	FALSE	hsa-miR-544	52	0	1	0	0.954153	FALSE	0	hsa-miR-544	0	0	mRNA
3.70498	0	0.269907	0	1	6	FALSE	hsa-miR-543	52	0	1	0	0.954153	FALSE	0	hsa-miR-543	0	0	mRNA
4.01149	0	0.249284	0	1	6	FALSE	hsa-miR-542-5p	33	0	1	0	0.948958	FALSE	0	hsa-miR-542-5p	0	0	mRNA
3.78161	0	0.264438	0	1	6	FALSE	hsa-miR-542-3p	53	0	1	0	0.952854	FALSE	0	hsa-miR-542-3p	0	0	mRNA
3.51341	0	0.284624	0	1	4	FALSE	hsa-miR-541	59	0	1	0	0.9574	FALSE	0	hsa-miR-541	0	0	mRNA
3.50575	0.00320146	0.285246	0	2	5	FALSE	hsa-miR-539	35	0	2	0	0.95753	FALSE	0	hsa-miR-539	7928	0.576271	mRNA
3.14559	0.0157035	0.317905	0	2	4	FALSE	hsa-miR-524-5p	55.5	0	2	0	0.963634	FALSE	0	hsa-miR-524-5p	11390	0.519048	mRNA
3.70498	0	0.269907	0	1	6	FALSE	hsa-miR-522	52	0	1	0	0.954153	FALSE	0	hsa-miR-522	0	0	mRNA
3.78161	0	0.264438	0	1	6	FALSE	hsa-miR-520h	53	0	1	0	0.952854	FALSE	0	hsa-miR-520h	0	0	mRNA
3.78161	0	0.264438	0	1	6	FALSE	hsa-miR-520g	53	0	1	0	0.952854	FALSE	0	hsa-miR-520g	0	0	mRNA
3.70498	0	0.269907	0	1	6	FALSE	hsa-miR-520d-5p	52	0	1	0	0.954153	FALSE	0	hsa-miR-520d-5p	0	0	mRNA
3.26054	0.0136137	0.306698	0	2	4	FALSE	hsa-miR-520d-3p	47.5	0	2	0	0.961686	FALSE	0	hsa-miR-520d-3p	9900	0.516667	mRNA
3.78161	0	0.264438	0	1	6	FALSE	hsa-miR-520a-5p	42	0	1	0	0.952854	FALSE	0	hsa-miR-520a-5p	0	0	mRNA
3.26054	0.0136137	0.306698	0	2	4	FALSE	hsa-miR-520a-3p	47.5	0	2	0	0.961686	FALSE	0	hsa-miR-520a-3p	9900	0.516667	mRNA
3.51341	0	0.284624	0	1	4	FALSE	hsa-miR-519c-3p	59	0	1	0	0.9574	FALSE	0	hsa-miR-519c-3p	0	0	mRNA
3.51341	0	0.284624	0	1	4	FALSE	hsa-miR-519b-3p	59	0	1	0	0.9574	FALSE	0	hsa-miR-519b-3p	0	0	mRNA
3.51341	0	0.284624	0	1	4	FALSE	hsa-miR-518a-5p	59	0	1	0	0.9574	FALSE	0	hsa-miR-518a-5p	0	0	mRNA
3.82759	0	0.261261	0	1	6	FALSE	hsa-miR-517c	37	0	1	0	0.952075	FALSE	0	hsa-miR-517c	0	0	mRNA
3.78161	0	0.264438	0	1	6	FALSE	hsa-miR-517b	53	0	1	0	0.952854	FALSE	0	hsa-miR-517b	0	0	mRNA
3.82759	0	0.261261	0	1	6	FALSE	hsa-miR-517a	37	0	1	0	0.952075	FALSE	0	hsa-miR-517a	0	0	mRNA
3.78161	0	0.264438	0	1	6	FALSE	hsa-miR-516a-5p	42	0	1	0	0.952854	FALSE	0	hsa-miR-516a-5p	0	0	mRNA
3.78161	0	0.264438	0	1	6	FALSE	hsa-miR-516a-3p	42	0	1	0	0.952854	FALSE	0	hsa-miR-516a-3p	0	0	mRNA
3.51341	0	0.284624	0	1	4	FALSE	hsa-miR-509-5p	59	0	1	0	0.9574	FALSE	0	hsa-miR-509-5p	0	0	mRNA
3.35249	0.0160039	0.298286	0	2	4	FALSE	hsa-miR-509-3-5p	41.5	0	2	0	0.960127	FALSE	0	hsa-miR-509-3-5p	18840	0.519231	mRNA
3.78161	0	0.264438	0	1	6	FALSE	hsa-miR-506	53	0	1	0	0.952854	FALSE	0	hsa-miR-506	0	0	mRNA
3.78161	0	0.264438	0	1	6	FALSE	hsa-miR-502-3p	42	0	1	0	0.952854	FALSE	0	hsa-miR-502-3p	0	0	mRNA
4.57088	0	0.218776	0	1	6	FALSE	hsa-miR-501-5p	24	0	1	0	0.939477	FALSE	0	hsa-miR-501-5p	0	0	mRNA
3.78161	0	0.264438	0	1	6	FALSE	hsa-miR-501-3p	42	0	1	0	0.952854	FALSE	0	hsa-miR-501-3p	0	0	mRNA
3.52874	0.0248846	0.283388	0	2	4	FALSE	hsa-miR-499-3p	28.5	0	2	0	0.95714	FALSE	0	hsa-miR-499-3p	17164	0.5	mRNA
3.78161	0	0.264438	0	1	6	FALSE	hsa-miR-498	53	0	1	0	0.952854	FALSE	0	hsa-miR-498	0	0	mRNA
3.70498	0	0.269907	0	1	6	FALSE	hsa-miR-495	52	0	1	0	0.954153	FALSE	0	hsa-miR-495	0	0	mRNA
4.01149	0	0.249284	0	1	6	FALSE	hsa-miR-491-5p	33	0	1	0	0.948958	FALSE	0	hsa-miR-491-5p	0	0	mRNA
3.78161	0	0.264438	0	1	6	FALSE	hsa-miR-490-3p	53	0	1	0	0.952854	FALSE	0	hsa-miR-490-3p	0	0	mRNA
3.82759	0	0.261261	0	1	6	FALSE	hsa-miR-489	37	0	1	0	0.952075	FALSE	0	hsa-miR-489	0	0	mRNA
3.51341	0	0.284624	0	1	4	FALSE	hsa-miR-488	59	0	1	0	0.9574	FALSE	0	hsa-miR-488	0	0	mRNA
3.82759	0	0.261261	0	1	6	FALSE	hsa-miR-487a	37	0	1	0	0.952075	FALSE	0	hsa-miR-487a	0	0	mRNA
3.82759	0	0.261261	0	1	6	FALSE	hsa-miR-486-3p	37	0	1	0	0.952075	FALSE	0	hsa-miR-486-3p	0	0	mRNA
3.82759	0	0.261261	0	1	6	FALSE	hsa-miR-485-3p	37	0	1	0	0.952075	FALSE	0	hsa-miR-485-3p	0	0	mRNA
3.82759	0	0.261261	0	1	6	FALSE	hsa-miR-455-5p	37	0	1	0	0.952075	FALSE	0	hsa-miR-455-5p	0	0	mRNA
3.78161	0	0.264438	0	1	6	FALSE	hsa-miR-455-3p	42	0	1	0	0.952854	FALSE	0	hsa-miR-455-3p	0	0	mRNA
3.51341	0	0.284624	0	1	4	FALSE	hsa-miR-454	59	0	1	0	0.9574	FALSE	0	hsa-miR-454	0	0	mRNA
3.78161	0	0.264438	0	1	6	FALSE	hsa-miR-453	42	0	1	0	0.952854	FALSE	0	hsa-miR-453	0	0	mRNA
3.70498	0	0.269907	0	1	6	FALSE	hsa-miR-450b-3p	52	0	1	0	0.954153	FALSE	0	hsa-miR-450b-3p	0	0	mRNA
3.70498	0	0.269907	0	1	6	FALSE	hsa-miR-450a	52	0	1	0	0.954153	FALSE	0	hsa-miR-450a	0	0	mRNA
3.78161	0	0.264438	0	1	6	FALSE	hsa-miR-449b	53	0	1	0	0.952854	FALSE	0	hsa-miR-449b	0	0	mRNA
3.78161	0	0.264438	0	1	6	FALSE	hsa-miR-449a	53	0	1	0	0.952854	FALSE	0	hsa-miR-449a	0	0	mRNA
4.01149	0	0.249284	0	1	6	FALSE	hsa-miR-448	33	0	1	0	0.948958	FALSE	0	hsa-miR-448	0	0	mRNA
3.51341	0	0.284624	0	1	4	FALSE	hsa-miR-432	59	0	1	0	0.9574	FALSE	0	hsa-miR-432	0	0	mRNA
3.82759	0	0.261261	0	1	6	FALSE	hsa-miR-425	37	0	1	0	0.952075	FALSE	0	hsa-miR-425	0	0	mRNA
4.01149	0	0.249284	0	1	6	FALSE	hsa-miR-422a	33	0	1	0	0.948958	FALSE	0	hsa-miR-422a	0	0	mRNA
3.22222	0.0118789	0.310345	0	2	4	FALSE	hsa-miR-421	50.5	0	2	0	0.962335	FALSE	0	hsa-miR-421	8710	0.521053	mRNA
3.70498	0	0.269907	0	1	6	FALSE	hsa-miR-410	52	0	1	0	0.954153	FALSE	0	hsa-miR-410	0	0	mRNA
3.51341	0	0.284624	0	1	4	FALSE	hsa-miR-409-3p	59	0	1	0	0.9574	FALSE	0	hsa-miR-409-3p	0	0	mRNA
3.30651	0.0150272	0.302433	0	2	5	FALSE	hsa-miR-377	45	0	2	0	0.960907	FALSE	0	hsa-miR-377	22626	0.517647	mRNA
3.70498	0	0.269907	0	1	6	FALSE	hsa-miR-376b	52	0	1	0	0.954153	FALSE	0	hsa-miR-376b	0	0	mRNA
3.70498	0	0.269907	0	1	6	FALSE	hsa-miR-376a	52	0	1	0	0.954153	FALSE	0	hsa-miR-376a	0	0	mRNA
3.78161	0	0.264438	0	1	6	FALSE	hsa-miR-373	53	0	1	0	0.952854	FALSE	0	hsa-miR-373	0	0	mRNA
3.35249	0.0160039	0.298286	0	2	4	FALSE	hsa-miR-371-5p	41.5	0	2	0	0.960127	FALSE	0	hsa-miR-371-5p	18840	0.519231	mRNA
3.82759	0	0.261261	0	1	6	FALSE	hsa-miR-370	37	0	1	0	0.952075	FALSE	0	hsa-miR-370	0	0	mRNA
4.01149	0	0.249284	0	1	6	FALSE	hsa-miR-362-5p	33	0	1	0	0.948958	FALSE	0	hsa-miR-362-5p	0	0	mRNA
4.57088	0	0.218776	0	1	6	FALSE	hsa-miR-362-3p	24	0	1	0	0.939477	FALSE	0	hsa-miR-362-3p	0	0	mRNA
3.78161	0	0.264438	0	1	6	FALSE	hsa-miR-34c-5p	53	0	1	0	0.952854	FALSE	0	hsa-miR-34c-5p	0	0	mRNA
3.78161	0	0.264438	0	1	6	FALSE	hsa-miR-34a	53	0	1	0	0.952854	FALSE	0	hsa-miR-34a	0	0	mRNA
3.30651	0.0150272	0.302433	0	2	5	FALSE	hsa-miR-342-3p	45	0	2	0	0.960907	FALSE	0	hsa-miR-342-3p	22626	0.517647	mRNA
3.51341	0	0.284624	0	1	4	FALSE	hsa-miR-33b	59	0	1	0	0.9574	FALSE	0	hsa-miR-33b	0	0	mRNA
3.51341	0	0.284624	0	1	4	FALSE	hsa-miR-33a	59	0	1	0	0.9574	FALSE	0	hsa-miR-33a	0	0	mRNA
3.70498	0	0.269907	0	1	6	FALSE	hsa-miR-338-5p	52	0	1	0	0.954153	FALSE	0	hsa-miR-338-5p	0	0	mRNA
3.78161	0	0.264438	0	1	6	FALSE	hsa-miR-335	53	0	1	0	0.952854	FALSE	0	hsa-miR-335	0	0	mRNA
3.82759	0	0.261261	0	1	6	FALSE	hsa-miR-331-3p	37	0	1	0	0.952075	FALSE	0	hsa-miR-331-3p	0	0	mRNA
3.78161	0	0.264438	0	1	6	FALSE	hsa-miR-323-5p	53	0	1	0	0.952854	FALSE	0	hsa-miR-323-5p	0	0	mRNA
3.70498	0	0.269907	0	1	6	FALSE	hsa-miR-323-3p	52	0	1	0	0.954153	FALSE	0	hsa-miR-323-3p	0	0	mRNA
3.78161	0	0.264438	0	1	6	FALSE	hsa-miR-320	42	0	1	0	0.952854	FALSE	0	hsa-miR-320	0	0	mRNA
4.57088	0	0.218776	0	1	6	FALSE	hsa-miR-32	24	0	1	0	0.939477	FALSE	0	hsa-miR-32	0	0	mRNA
3.70498	0	0.269907	0	1	6	FALSE	hsa-miR-30e	52	0	1	0	0.954153	FALSE	0	hsa-miR-30e	0	0	mRNA
3.70498	0	0.269907	0	1	6	FALSE	hsa-miR-30d	52	0	1	0	0.954153	FALSE	0	hsa-miR-30d	0	0	mRNA
3.70498	0	0.269907	0	1	6	FALSE	hsa-miR-30c	52	0	1	0	0.954153	FALSE	0	hsa-miR-30c	0	0	mRNA
3.70498	0	0.269907	0	1	6	FALSE	hsa-miR-30b	52	0	1	0	0.954153	FALSE	0	hsa-miR-30b	0	0	mRNA
3.70498	0	0.269907	0	1	6	FALSE	hsa-miR-30a	52	0	1	0	0.954153	FALSE	0	hsa-miR-30a	0	0	mRNA
3.78161	0	0.264438	0	1	6	FALSE	hsa-miR-302d	53	0	1	0	0.952854	FALSE	0	hsa-miR-302d	0	0	mRNA
3.78161	0	0.264438	0	1	6	FALSE	hsa-miR-302c	53	0	1	0	0.952854	FALSE	0	hsa-miR-302c	0	0	mRNA
3.78161	0	0.264438	0	1	6	FALSE	hsa-miR-302b	53	0	1	0	0.952854	FALSE	0	hsa-miR-302b	0	0	mRNA
3.78161	0	0.264438	0	1	6	FALSE	hsa-miR-302a	53	0	1	0	0.952854	FALSE	0	hsa-miR-302a	0	0	mRNA
3.70498	0	0.269907	0	1	6	FALSE	hsa-miR-29c	52	0	1	0	0.954153	FALSE	0	hsa-miR-29c	0	0	mRNA
3.70498	0	0.269907	0	1	6	FALSE	hsa-miR-29b	52	0	1	0	0.954153	FALSE	0	hsa-miR-29b	0	0	mRNA
3.70498	0	0.269907	0	1	6	FALSE	hsa-miR-29a	52	0	1	0	0.954153	FALSE	0	hsa-miR-29a	0	0	mRNA
3.51341	0	0.284624	0	1	4	FALSE	hsa-miR-299-3p	59	0	1	0	0.9574	FALSE	0	hsa-miR-299-3p	0	0	mRNA
4.57088	0	0.218776	0	1	6	FALSE	hsa-miR-28-3p	24	0	1	0	0.939477	FALSE	0	hsa-miR-28-3p	0	0	mRNA
3.78161	0	0.264438	0	1	6	FALSE	hsa-miR-27b	42	0	1	0	0.952854	FALSE	0	hsa-miR-27b	0	0	mRNA
3.78161	0	0.264438	0	1	6	FALSE	hsa-miR-27a	42	0	1	0	0.952854	FALSE	0	hsa-miR-27a	0	0	mRNA
4.57088	0	0.218776	0	1	6	FALSE	hsa-miR-25	24	0	1	0	0.939477	FALSE	0	hsa-miR-25	0	0	mRNA
3.70498	0	0.269907	0	1	6	FALSE	hsa-miR-23b	52	0	1	0	0.954153	FALSE	0	hsa-miR-23b	0	0	mRNA
3.70498	0	0.269907	0	1	6	FALSE	hsa-miR-23a	52	0	1	0	0.954153	FALSE	0	hsa-miR-23a	0	0	mRNA
3.51341	0	0.284624	0	1	4	FALSE	hsa-miR-223	59	0	1	0	0.9574	FALSE	0	hsa-miR-223	0	0	mRNA
3.78161	0	0.264438	0	1	6	FALSE	hsa-miR-220c	42	0	1	0	0.952854	FALSE	0	hsa-miR-220c	0	0	mRNA
4.57088	0	0.218776	0	1	6	FALSE	hsa-miR-22	24	0	1	0	0.939477	FALSE	0	hsa-miR-22	0	0	mRNA
3.78161	0	0.264438	0	1	6	FALSE	hsa-miR-219-5p	42	0	1	0	0.952854	FALSE	0	hsa-miR-219-5p	0	0	mRNA
3.78161	0	0.264438	0	1	6	FALSE	hsa-miR-219-2-3p	42	0	1	0	0.952854	FALSE	0	hsa-miR-219-2-3p	0	0	mRNA
3.44444	0.00972617	0.290323	0	2	6	FALSE	hsa-miR-218	44.5	0	2	0	0.958569	FALSE	0	hsa-miR-218	3394	0.517857	mRNA
3.78161	0	0.264438	0	1	6	FALSE	hsa-miR-217	42	0	1	0	0.952854	FALSE	0	hsa-miR-217	0	0	mRNA
3.3908	0.0217218	0.294915	0	2	6	FALSE	hsa-miR-214	47	0	2	0	0.959478	FALSE	0	hsa-miR-214	4092	0.505495	mRNA
3.51341	0	0.284624	0	1	4	FALSE	hsa-miR-212	59	0	1	0	0.9574	FALSE	0	hsa-miR-212	0	0	mRNA
3.51341	0	0.284624	0	1	4	FALSE	hsa-miR-20b	59	0	1	0	0.9574	FALSE	0	hsa-miR-20b	0	0	mRNA
3.51341	0	0.284624	0	1	4	FALSE	hsa-miR-20a	59	0	1	0	0.9574	FALSE	0	hsa-miR-20a	0	0	mRNA
3.78161	0	0.264438	0	1	6	FALSE	hsa-miR-204	42	0	1	0	0.952854	FALSE	0	hsa-miR-204	0	0	mRNA
2.88506	0.0357077	0.346614	0	3	4	FALSE	hsa-miR-203	51.3333	0	3	0	0.96805	FALSE	0	hsa-miR-203	30164	0.364734	mRNA
4.57088	0	0.218776	0	1	6	FALSE	hsa-miR-202	24	0	1	0	0.939477	FALSE	0	hsa-miR-202	0	0	mRNA
3.26054	0.0136137	0.306698	0	2	4	FALSE	hsa-miR-200c	47.5	0	2	0	0.961686	FALSE	0	hsa-miR-200c	9900	0.516667	mRNA
3.78161	0	0.264438	0	1	6	FALSE	hsa-miR-200b	42	0	1	0	0.952854	FALSE	0	hsa-miR-200b	0	0	mRNA
3.15326	0.0102151	0.317132	0	2	4	FALSE	hsa-miR-200a	56	0	2	0	0.963504	FALSE	0	hsa-miR-200a	11554	0.528846	mRNA
3.07663	0.027549	0.325031	0	3	4	FALSE	hsa-miR-19b	43	0	3	0	0.964803	FALSE	0	hsa-miR-19b	28612	0.371681	mRNA
3.07663	0.027549	0.325031	0	3	4	FALSE	hsa-miR-19a	43	0	3	0	0.964803	FALSE	0	hsa-miR-19a	28612	0.371681	mRNA
3.28352	0.011047	0.304551	0	2	4	FALSE	hsa-miR-193b	46	0	2	0	0.961296	FALSE	0	hsa-miR-193b	13464	0.517241	mRNA
3.28352	0.011047	0.304551	0	2	4	FALSE	hsa-miR-193a-3p	46	0	2	0	0.961296	FALSE	0	hsa-miR-193a-3p	13464	0.517241	mRNA
3.54406	0.00254253	0.282162	0	2	4	FALSE	hsa-miR-190	28	0	2	0	0.95688	FALSE	0	hsa-miR-190	2398	0.509434	mRNA
3.51341	0	0.284624	0	1	4	FALSE	hsa-miR-188-5p	59	0	1	0	0.9574	FALSE	0	hsa-miR-188-5p	0	0	mRNA
4.57088	0	0.218776	0	1	6	FALSE	hsa-miR-183	24	0	1	0	0.939477	FALSE	0	hsa-miR-183	0	0	mRNA
3.51341	0	0.284624	0	1	4	FALSE	hsa-miR-182	59	0	1	0	0.9574	FALSE	0	hsa-miR-182	0	0	mRNA
3.78161	0	0.264438	0	1	6	FALSE	hsa-miR-16	53	0	1	0	0.952854	FALSE	0	hsa-miR-16	0	0	mRNA
3.78161	0	0.264438	0	1	6	FALSE	hsa-miR-15b	53	0	1	0	0.952854	FALSE	0	hsa-miR-15b	0	0	mRNA
3.15326	0.0102151	0.317132	0	2	4	FALSE	hsa-miR-149	56	0	2	0	0.963504	FALSE	0	hsa-miR-149	11554	0.528846	mRNA
3.45211	0.0199264	0.289678	0	2	6	FALSE	hsa-miR-147b	38.5	0	2	0	0.958439	FALSE	0	hsa-miR-147b	16424	0.506757	mRNA
2.93103	0.0466868	0.341176	0	3	4	FALSE	hsa-miR-147	47.3333	0	3	0	0.967271	FALSE	0	hsa-miR-147	36544	0.35101	mRNA
3.78161	0	0.264438	0	1	6	FALSE	hsa-miR-146b-5p	42	0	1	0	0.952854	FALSE	0	hsa-miR-146b-5p	0	0	mRNA
3.78161	0	0.264438	0	1	6	FALSE	hsa-miR-146a	42	0	1	0	0.952854	FALSE	0	hsa-miR-146a	0	0	mRNA
3.70498	0	0.269907	0	1	6	FALSE	hsa-miR-142-5p	52	0	1	0	0.954153	FALSE	0	hsa-miR-142-5p	0	0	mRNA
4.57088	0	0.218776	0	1	6	FALSE	hsa-miR-142-3p	24	0	1	0	0.939477	FALSE	0	hsa-miR-142-3p	0	0	mRNA
3.15326	0.0102151	0.317132	0	2	4	FALSE	hsa-miR-141	56	0	2	0	0.963504	FALSE	0	hsa-miR-141	11554	0.528846	mRNA
4.01149	0	0.249284	0	1	6	FALSE	hsa-miR-140-3p	33	0	1	0	0.948958	FALSE	0	hsa-miR-140-3p	0	0	mRNA
3.51341	0	0.284624	0	1	4	FALSE	hsa-miR-139-5p	59	0	1	0	0.9574	FALSE	0	hsa-miR-139-5p	0	0	mRNA
3.3908	0.0217218	0.294915	0	2	6	FALSE	hsa-miR-137	47	0	2	0	0.959478	FALSE	0	hsa-miR-137	4092	0.505495	mRNA
3.14559	0.0157035	0.317905	0	2	4	FALSE	hsa-miR-135b	55.5	0	2	0	0.963634	FALSE	0	hsa-miR-135b	11390	0.519048	mRNA
3.14559	0.0157035	0.317905	0	2	4	FALSE	hsa-miR-135a	55.5	0	2	0	0.963634	FALSE	0	hsa-miR-135a	11390	0.519048	mRNA
3.51341	0	0.284624	0	1	4	FALSE	hsa-miR-132	59	0	1	0	0.9574	FALSE	0	hsa-miR-132	0	0	mRNA
4.57088	0	0.218776	0	1	6	FALSE	hsa-miR-130b	24	0	1	0	0.939477	FALSE	0	hsa-miR-130b	0	0	mRNA
3.35249	0.0160039	0.298286	0	2	4	FALSE	hsa-miR-130a	41.5	0	2	0	0.960127	FALSE	0	hsa-miR-130a	18840	0.519231	mRNA
3.51341	0	0.284624	0	1	4	FALSE	hsa-miR-129-3p	59	0	1	0	0.9574	FALSE	0	hsa-miR-129-3p	0	0	mRNA
3.78161	0	0.264438	0	1	6	FALSE	hsa-miR-128b	42	0	1	0	0.952854	FALSE	0	hsa-miR-128b	0	0	mRNA
3.78161	0	0.264438	0	1	6	FALSE	hsa-miR-128	42	0	1	0	0.952854	FALSE	0	hsa-miR-128	0	0	mRNA
3.78161	0	0.264438	0	1	6	FALSE	hsa-miR-126	42	0	1	0	0.952854	FALSE	0	hsa-miR-126	0	0	mRNA
3.78161	0	0.264438	0	1	6	FALSE	hsa-miR-125a-5p	53	0	1	0	0.952854	FALSE	0	hsa-miR-125a-5p	0	0	mRNA
3.78161	0	0.264438	0	1	6	FALSE	hsa-miR-124	53	0	1	0	0.952854	FALSE	0	hsa-miR-124	0	0	mRNA
3.51341	0	0.284624	0	1	4	FALSE	hsa-miR-107	59	0	1	0	0.9574	FALSE	0	hsa-miR-107	0	0	mRNA
3.51341	0	0.284624	0	1	4	FALSE	hsa-miR-103	59	0	1	0	0.9574	FALSE	0	hsa-miR-103	0	0	mRNA
4.57088	0	0.218776	0	1	6	FALSE	hsa-miR-1	24	0	1	0	0.939477	FALSE	0	hsa-miR-1	0	0	mRNA
3.78161	0	0.264438	0	1	6	FALSE	hsa-let-7g	53	0	1	0	0.952854	FALSE	0	hsa-let-7g	0	0	mRNA
3.78161	0	0.264438	0	1	6	FALSE	hsa-let-7f	53	0	1	0	0.952854	FALSE	0	hsa-let-7f	0	0	mRNA
3.78161	0	0.264438	0	1	6	FALSE	hsa-let-7e	53	0	1	0	0.952854	FALSE	0	hsa-let-7e	0	0	mRNA
3.78161	0	0.264438	0	1	6	FALSE	hsa-let-7d	53	0	1	0	0.952854	FALSE	0	hsa-let-7d	0	0	mRNA
3.78161	0	0.264438	0	1	6	FALSE	hsa-let-7c	53	0	1	0	0.952854	FALSE	0	hsa-let-7c	0	0	mRNA
3.78161	0	0.264438	0	1	6	FALSE	hsa-let-7b	53	0	1	0	0.952854	FALSE	0	hsa-let-7b	0	0	mRNA
3.78161	0	0.264438	0	1	6	FALSE	hsa-let-7a	53	0	1	0	0.952854	FALSE	0	hsa-let-7a	0	0	mRNA
4.30268	0	0.232413	0	1	6	FALSE	TGFB1I1	15	0	1	0	0.944022	FALSE	0	TGFB1I1	0	0	gene
4.30268	0	0.232413	0	1	6	FALSE	RELA	15	0	1	0	0.944022	FALSE	0	RELA	0	0	gene
4.30268	0	0.232413	0	1	6	FALSE	NFKBIA	15	0	1	0	0.944022	FALSE	0	NFKBIA	0	0	gene
4.30268	0	0.232413	0	1	6	FALSE	NFKB1	15	0	1	0	0.944022	FALSE	0	NFKB1	0	0	gene
4.30268	0	0.232413	0	1	6	FALSE	MED31	15	0	1	0	0.944022	FALSE	0	MED31	0	0	gene
4.01149	0	0.249284	0	1	6	FALSE	KAT5	33	0	1	0	0.948958	FALSE	0	KAT5	0	0	gene
4.30268	0	0.232413	0	1	6	FALSE	DAXX	15	0	1	0	0.944022	FALSE	0	DAXX	0	0	gene
4.01149	0	0.249284	0	1	6	FALSE	BIN1	33	0	1	0	0.948958	FALSE	0	BIN1	0	0	gene
3.50575	0.00320146	0.285246	0	2	5	FALSE	ATF1	35	0	2	0	0.95753	FALSE	0	ATF1	7928	0.576271	gene
3.18391	0.0411847	0.314079	0	3	4	FALSE	ATF2	37.3333	0	3	0	0.962985	FALSE	0	ATF2	20550	0.367003	gene
3.50575	0.00320146	0.285246	0	2	5	FALSE	ATF3	35	0	2	0	0.95753	FALSE	0	ATF3	7928	0.576271	gene
3.50575	0.00320146	0.285246	0	2	5	FALSE	ATF4	35	0	2	0	0.95753	FALSE	0	ATF4	7928	0.576271	gene
3.50575	0.00320146	0.285246	0	2	5	FALSE	ATF5	35	0	2	0	0.95753	FALSE	0	ATF5	7928	0.576271	gene
3.50575	0.00320146	0.285246	0	2	5	FALSE	ATF6	35	0	2	0	0.95753	FALSE	0	ATF6	7928	0.576271	gene
3.50575	0.00320146	0.285246	0	2	5	FALSE	ATF7	35	0	2	0	0.95753	FALSE	0	ATF7	7928	0.576271	gene
3.82759	0	0.261261	0	1	6	FALSE	BACH1	37	0	1	0	0.952075	FALSE	0	BACH1	0	0	gene
3.82759	0	0.261261	0	1	6	FALSE	BACH2	37	0	1	0	0.952075	FALSE	0	BACH2	0	0	gene
3.39847	0.0153122	0.29425	0	2	4	FALSE	CREB1	37.5	0	2	0	0.959348	FALSE	0	CREB1	9558	0.506944	gene
3.61303	0.00300368	0.276776	0	2	4	FALSE	CTCF	23	0	2	0	0.955711	FALSE	0	CTCF	1980	0.5	gene
4.01149	0	0.249284	0	1	6	FALSE	CUX1	33	0	1	0	0.948958	FALSE	0	CUX1	0	0	gene
3.51341	0	0.284624	0	1	4	FALSE	ELK1	59	0	1	0	0.9574	FALSE	0	ELK1	0	0	gene
3.51341	0	0.284624	0	1	4	FALSE	EP300	59	0	1	0	0.9574	FALSE	0	EP300	0	0	gene
4.30268	0	0.232413	0	1	6	FALSE	ESR1	15	0	1	0	0.944022	FALSE	0	ESR1	0	0	gene
3.73563	0.00379452	0.267692	0	2	6	FALSE	FOS	26	0	2	0	0.953633	FALSE	0	FOS	3972	0.531915	gene
3.78161	0	0.264438	0	1	6	FALSE	GABPA	53	0	1	0	0.952854	FALSE	0	GABPA	0	0	gene
3.70498	0	0.269907	0	1	6	FALSE	HNF1A	52	0	1	0	0.954153	FALSE	0	HNF1A	0	0	gene
3.78161	0	0.264438	0	1	6	FALSE	HNF4A	42	0	1	0	0.952854	FALSE	0	HNF4A	0	0	gene
3.78161	0	0.264438	0	1	6	FALSE	JUN	42	0	1	0	0.952854	FALSE	0	JUN	0	0	gene
4.57088	0	0.218776	0	1	6	FALSE	MAX	24	0	1	0	0.939477	FALSE	0	MAX	0	0	gene
3.35249	0.0289321	0.298286	0	3	6	FALSE	MEF2A	34.6667	0	3	0	0.960127	FALSE	0	MEF2A	11332	0.354386	gene
3.78161	0	0.264438	0	1	6	FALSE	MYC	53	0	1	0	0.952854	FALSE	0	MYC	0	0	gene
3.82759	0	0.261261	0	1	6	FALSE	MZF1	37	0	1	0	0.952075	FALSE	0	MZF1	0	0	gene
3.82759	0	0.261261	0	1	6	FALSE	NFE2	37	0	1	0	0.952075	FALSE	0	NFE2	0	0	gene
3.45211	0.0199264	0.289678	0	2	6	FALSE	NFYA	38.5	0	2	0	0.958439	FALSE	0	NFYA	16424	0.506757	gene
3.70498	0	0.269907	0	1	6	FALSE	NKX3-1	52	0	1	0	0.954153	FALSE	0	NKX3-1	0	0	gene
3.82759	0	0.261261	0	1	6	FALSE	PATZ1	37	0	1	0	0.952075	FALSE	0	PATZ1	0	0	gene
3.39847	0.0218846	0.29425	0	2	4	FALSE	PAX5	37	0	2	0	0.959348	FALSE	0	PAX5	9476	0.5	gene
3.14559	0.0157035	0.317905	0	2	4	FALSE	POU2F1	55.5	0	2	0	0.963634	FALSE	0	POU2F1	11390	0.519048	gene
3.70498	0	0.269907	0	1	6	FALSE	POU2F2	52	0	1	0	0.954153	FALSE	0	POU2F2	0	0	gene
3.70498	0	0.269907	0	1	6	FALSE	POU3F1	52	0	1	0	0.954153	FALSE	0	POU3F1	0	0	gene
3.70498	0	0.269907	0	1	6	FALSE	POU3F2	52	0	1	0	0.954153	FALSE	0	POU3F2	0	0	gene
3.70498	0	0.269907	0	1	6	FALSE	POU3F3	52	0	1	0	0.954153	FALSE	0	POU3F3	0	0	gene
3.70498	0	0.269907	0	1	6	FALSE	POU5F1	52	0	1	0	0.954153	FALSE	0	POU5F1	0	0	gene
4.01149	0	0.249284	0	1	6	FALSE	PPARG	33	0	1	0	0.948958	FALSE	0	PPARG	0	0	gene
3.31418	0.0294449	0.301734	0	2	4	FALSE	REST	42.5	0	2	0	0.960777	FALSE	0	REST	9286	0.5	gene
3.22222	0.0118789	0.310345	0	2	4	FALSE	RFX1	50.5	0	2	0	0.962335	FALSE	0	RFX1	8710	0.521053	gene
4.01149	0	0.249284	0	1	6	FALSE	RREB1	33	0	1	0	0.948958	FALSE	0	RREB1	0	0	gene
3.73563	0.00379452	0.267692	0	2	6	FALSE	SP1	26	0	2	0	0.953633	FALSE	0	SP1	3972	0.531915	gene
3.22222	0.0118789	0.310345	0	2	4	FALSE	SPI1	50.5	0	2	0	0.962335	FALSE	0	SPI1	8710	0.521053	gene
4.30268	0	0.232413	0	1	6	FALSE	STAT1	15	0	1	0	0.944022	FALSE	0	STAT1	0	0	gene
3.70498	0	0.269907	0	1	6	FALSE	STAT3	52	0	1	0	0.954153	FALSE	0	STAT3	0	0	gene
3.70498	0	0.269907	0	1	6	FALSE	STAT5A	52	0	1	0	0.954153	FALSE	0	STAT5A	0	0	gene
3.70498	0	0.269907	0	1	6	FALSE	STAT5B	52	0	1	0	0.954153	FALSE	0	STAT5B	0	0	gene
3.73563	0.00379452	0.267692	0	2	6	FALSE	TFAP2A	26	0	2	0	0.953633	FALSE	0	TFAP2A	3972	0.531915	gene
3.24521	0.0133006	0.308146	0	2	4	FALSE	TFAP2C	48	0	2	0	0.961946	FALSE	0	TFAP2C	7220	0.51087	gene
3.66667	0.013604	0.272727	0	2	6	FALSE	TP53	28.5	0	2	0	0.954802	FALSE	0	TP53	4444	0.5	gene
4.57088	0	0.218776	0	1	6	FALSE	USF1	24	0	1	0	0.939477	FALSE	0	USF1	0	0	gene
4.01149	0	0.249284	0	1	6	FALSE	YY1	33	0	1	0	0.948958	FALSE	0	YY1	0	0	gene
3.70498	0	0.269907	0	1	6	FALSE	ZEB1	52	0	1	0	0.954153	FALSE	0	ZEB1	0	0	gene
3.89655	0.00770267	0.256637	0	2	6	FALSE	EGR1	24	0	2	0	0.950906	FALSE	0	EGR1	1436	0.5	gene
3.67433	0.0064439	0.272158	0	4	5	FALSE	SGSM1	2.25	0	4	0	0.954672	FALSE	0	SGSM1	5342	0.3125	core
2.78544	0.313901	0.35901	0	53	5	FALSE	FKBP1B	1.37736	0	53	0	0.969738	FALSE	0	FKBP1B	247596	0.0754717	core
2.83142	0.204714	0.35318	0	37	5	FALSE	FLNC	1.7027	0	37	0	0.968959	FALSE	0	FLNC	151910	0.117117	core
2.51724	0.381251	0.39726	0	59	3	FALSE	OLFM1	1.50847	0	59	0	0.974284	FALSE	0	OLFM1	231320	0.0635593	core
2.78544	0.241814	0.35901	0	42	5	FALSE	PLK2	1.38095	0	42	0	0.969738	FALSE	0	PLK2	103904	0.0544218	core
3.57471	0.13368	0.279743	0	24	5	FALSE	MTHFD2	1.33333	0	24	0	0.956361	FALSE	0	MTHFD2	120748	0.0833333	core
2.70881	0.306221	0.369165	0	52	5	FALSE	NRXN3	1.34615	0	52	0	0.971037	FALSE	0	NRXN3	120702	0.0494505	core
3.30651	0.0695367	0.302433	0	15	5	FALSE	HSPB1	1.53333	0	15	0	0.960907	FALSE	0	HSPB1	32168	0.106667	core
3.01533	0.170289	0.331639	0	33	5	FALSE	SYN1	1.57576	0	33	0	0.965842	FALSE	0	SYN1	160994	0.0959596	core

## Sheet: Sheet2
FKBP1B
FLNC
HSPB1
MTHFD2
NRXN3
OLFM1
PLK2
SGSM1
SYN1
